# Supplementary material for: Testing the Efficacy of RESPONSIBLEPLAY©: A Multi-Theory Model (MTM)-Based Intervention Protocol for Promoting Responsible Gambling Among College Students
Source: Int J Environ Res Public Health. 2025 May 30;22(6):858. doi: 10.3390/ijerph22060858 (PMC12193373; doi:10.3390/ijerph22060858)
Supplement: Supplementary file 1 [file ijerph-22-00858-s001.zip]

Archive with 1 entries (1 files):
- ijerph-3611776-supplementary.pdf
